# Supplementary material for: A novel 3D visualization method in mice identifies the periportal lamellar complex (PLC) as a key regulator of hepatic ductal and neuronal branching morphogenesis
Source: eLife. 2026 May 7;14:RP108669. doi: 10.7554/eLife.108669 (PMC13152276; doi:10.7554/eLife.108669)
Supplement: Figure 4—source data 1. [file elife-108669-fig4-data1.txt]

---
title: "scEC_ana"
author: "zhouruihan"
date: "2025-10-27"
output: html_document
---

```{r setup, include=FALSE}
knitr::opts_chunk$set(echo = TRUE)
```


# 1.Seu
```{r}
library(Seurat)
```

1106 个肝内皮细胞转录组进行分析，鉴定出 8 个可区分的簇，证实了先前报道的分区。基于普遍接受的标记进行注释，例如门静脉内皮细胞的Ly6a、Cd34 ，窦状隙内皮细胞的Bmp2、Mrc1、Gpihbp1、Aqp1 ，以及中央静脉内皮细胞的Rspo3、Wnt9b、Wnt2
```{r}
count <- fread("../00raw_data/GSE297062_endo_counts.txt")
meta <- fread("../00raw_data/GSE297062_endo_meta_data_bam.txt")
table(meta$p2_multilevel_cluster)
```

```{r}
count <- count %>% 
  column_to_rownames(var = "V1")
mat <- as.matrix(count)
mat <- Matrix(mat, sparse = TRUE)

seu <- CreateSeuratObject(
  counts = mat,
  project = "Mouse_liver_endo",
  min.cells = 3,      # 可按需要调整
  min.features = 200  # 可按需要调整
)
```

```{r}
seu <- NormalizeData(seu)
seu <- FindVariableFeatures(seu, 
                     selection.method = "vst",
                     nfeatures = 2000,     
                     verbose = FALSE)
seu <- ScaleData(seu)
seu <- RunPCA(seu)
```


```{r}
n.pcs <- 20
res.used <- 0.3

seu <- FindNeighbors(seu, dims = 1:n.pcs, verbose = F)
seu <- FindClusters(seu, resolution = res.used, verbose = F)

seu <- RunUMAP(seu, dims = 1:n.pcs, reduction = "pca", verbose = F)
seu <- RunTSNE(seu, dims = 1:n.pcs, reduction = "pca", verbose = F)


```


文章中的e2是Ly6a和Cd34阳性的群，和我们的一致，直接提e2出来分析
```{r}
e2 <- meta[meta$p2_multilevel_cluster == 2,]$cell_ID
```


```{r}
Cd34_pos <- subset(seu, subset = Cd34 > 0)
Cd34_Ly6a_pos <- subset(Cd34_pos, subset = Ly6a > 0)  # 130个
```


```{r}
seu$lab <- "neg_Cd34_Ly6a"
seu@meta.data[rownames(seu@meta.data) %in% e2,]$lab <- "pos_Cd34_Ly6a"
table(seu$lab)
```


```{r}
seu$lab <- factor(seu$lab,levels = rev(c("pos_Cd34_Ly6a","neg_Cd34_Ly6a")))
pdf("../02results/01Dotplot_Cd34_Ly6a.pdf",width = 4.5,height = 3.5)
DotPlot(seu,features =  c("Cd34","Ly6a"),group.by = "lab",cols = c("lightgrey","red"),dot.scale = 7)+theme(axis.text.x = element_text(angle = 45 , hjust = 1))
dev.off()
```


```{r}
myobj = seu
Idents(myobj) <- "lab"
cd34ly6DE_gene <- lapply(unique(myobj$lab),function(i){ 
  t <- FindMarkers(myobj, ident.1 = i, assay = 'RNA',slot = 'counts', only.pos = FALSE, logfc.threshold = 0.25)
  t$entrez <- mapIds(org.Mm.eg.db,
        keys = rownames(t),
        column = "ENTREZID",
        keytype = "SYMBOL",
        multiVals = "first")
  t <- t[!is.na(t$entrez),]
  t$cell <- i
  return(t)
})
names(cd34ly6DE_gene) <- unique(myobj$lab)
cd34ly6DE_gene <- do.call(rbind, cd34ly6DE_gene)

cd34ly6DE_gene$gene <- mapIds(org.Mm.eg.db,
        keys = cd34ly6DE_gene$entrez,
        column = "SYMBOL",
        keytype = "ENTREZID",
        multiVals = "first")

cd34ly6DE_gene1 <- cd34ly6DE_gene[cd34ly6DE_gene$p_val < 0.05 & cd34ly6DE_gene$avg_log2FC > 0.5, ]
write.csv(cd34ly6DE_gene1,"../01data/cd34ly6DE_gene1_log2FC0.8.csv",row.names = FALSE)
write.csv(cd34ly6DE_gene,"../01data/cd34ly6DE_gene.csv",row.names = FALSE)
```


```{r}
# 初始化一个列表来存储富集结果
ego_results1 <- list()

# 对每个细胞类型的差异基因进行GO富集分析
unique_cells <- unique(cd34ly6DE_gene1$cell)
for (cell in unique_cells) {
    gene_list <- cd34ly6DE_gene1$entrez[cd34ly6DE_gene1$cell == cell]
    ego_results1[[cell]] <- enrichGO(
        gene          = gene_list,
        OrgDb         = org.Mm.eg.db,
        keyType       = 'ENTREZID',
        ont           = "BP",
        pAdjustMethod = "BH",
        pvalueCutoff  = 0.05,
        qvalueCutoff  = 0.05,
        readable      = TRUE
    )
}

```


```{r}
ego_df1 <- do.call(rbind, lapply(names(ego_results1), function(cell) {
    if (nrow(ego_results1[[cell]]) > 0) {
        res <- as.data.frame(ego_results1[[cell]])
        res$CellType <- cell
        return(res)
    }
}))

write.csv(ego_df1,"../01data/seu_cd34ly6_GO_log2FC0.8.csv",row.names = FALSE)
```


```{r}
ego_df1 <- read.csv("../01data/03Enrich/04Cd34_Ly6a/ctrseu_cd34ly6_GO_log2FC0.5.csv")
```

```{r}
saveRDS(seu,"../01data/Cd34_Ly6a_seu.rds")
```


```{r}
pos_ego_df <- subset(ego_df1,CellType == "pos_Cd34_Ly6a")
hema_pwy <- data.frame(Type = "hema",pwy = c(
                "stem cell differentiation",
                "stem cell development",
                "stem cell proliferation"
                ))
hema_pwy <- hema_pwy %>% 
  left_join(select(pos_ego_df, Description, p.adjust, geneID), by = c("pwy" = "Description"))

neo_pwy <- data.frame(Type = "neo",pwy = c(
                "nerve development",
                "peripheral nervous system development",
                "positive regulation of nervous system development",
                "central nervous system neuron axonogenesis",
                "neuron projection guidance",
                "neural crest cell development"
                ))

neo_pwy <- neo_pwy %>% 
  left_join(select(pos_ego_df, Description, p.adjust, geneID), by = c("pwy" = "Description"))


tube_pwy <- data.frame(Type = "tube",pwy = c(
                "epithelial tube morphogenesis",
                "regulation of tube diameter",
                "regulation of tube size",
                "branching morphogenesis of an epithelial tube"

                ))
tube_pwy <- tube_pwy %>% 
  left_join(select(pos_ego_df, Description, p.adjust, geneID), by = c("pwy" = "Description"))

```


```{r}
liver_pwy <- rbind(hema_pwy,neo_pwy,tube_pwy)
liver_pwy$`-log10(padj)` <- -log10(liver_pwy$p.adjust)
write.csv(liver_pwy,"../01data/Cd34_Ly6a_pwy.csv")
```


```{r}
library(dplyr)
library(ggplot2)
library(patchwork, lib.loc = "/home/computingserver/anaconda3/envs/R4.3.1/lib/R/library")

type_order <- liver_pwy %>%
  group_by(Type) %>%
  summarise(max_log10p = max("-log10(padj)")) %>%
  arrange(max_log10p) %>%
  pull(Type)

type_order <- c("tube","neo","hema")

liver_pwy <- liver_pwy %>%
  mutate(Type = factor(Type, levels = type_order)) %>%
  group_by(Type) %>%
  arrange(p.adjust, .by_group = TRUE) %>%
  ungroup()


liver_pwy$pwy <- factor(liver_pwy$pwy, levels = rev(liver_pwy$pwy))  # 因为ggplot是y轴从下往上画的
# liver_pwy$Type <- factor(liver_pwy$Type, levels = rev(type_order))  # 因为ggplot是y轴从下往上画的
# --- 颜色设置 ---
type_colors <- c(
  tube = "#BC70D8",
  neo  = "#F08800",
  hema = "#0FB20A"
  
)


p_left <- ggplot(liver_pwy, aes(x = 1, y = pwy, fill = Type)) +
  geom_tile() +
  scale_fill_manual(values = type_colors) +
  theme_void() +
  theme(legend.position = "none",
        axis.text.y = element_text(size = 13,hjust = 1))


p_right <- ggplot(liver_pwy, aes(x = `-log10(padj)`, y = pwy, fill = Type)) +
  geom_bar(stat = "identity") +
  scale_fill_manual(values = type_colors) +
  labs(x = expression(-log[10]~adjusted~p), y = "") +
  theme_linedraw(base_size = 18) +
  theme(
    legend.position = "bottom",
    plot.margin = margin(0,0,0,0,unit = "cm"),
    axis.title.y = element_blank(),
    axis.ticks.y = element_blank(),
    axis.text.y = element_blank(),
    panel.border = element_rect(linewidth = 1.5),
    panel.grid = element_blank(),
  )


combined_plot <- p_left + p_right + plot_layout(widths = c(0.05, 1))

ggsave("../02results/ranked_enrichment_barplot.pdf", combined_plot, width = 7, height = 7)  

```


```{r}
neo <- c("Nrg1","Ednrb","Efnb1","Adgrg6","Flna","Wnt5A","Lmna","Lnc2","Igf1","Synpo")
blo <- c("Ly6a","Mecom","Tcf15","Gata6","DGCR8","Ace")
bile <- c("Hes1","Abcg2","Jcad","Dll4","Lgals1")

genes <- c(neo,blo,bile)
```


```{r}
cd34ly6DE_gene$Regulate <- as.factor(ifelse(cd34ly6DE_gene$p_val < 0.05 & abs(cd34ly6DE_gene$avg_log2FC) >= 0.5,ifelse(cd34ly6DE_gene$avg_log2FC >= 0.5,'Up','Down'),'Stable'))
table(cd34ly6DE_gene$Regulate)
# Down Stable     Up 
#  291   10952    291
```


```{r}
cd34ly6DE_gene$Regulate <- factor(cd34ly6DE_gene$Regulate,levels = c("Up","Stable","Down"))
cd34ly6DE_gene$logP <- -log10(cd34ly6DE_gene$p_val)
cd34ly6DE_gene$logP[cd34ly6DE_gene$logP == "Inf"] <- max(cd34ly6DE_gene$logP[!cd34ly6DE_gene$logP == "Inf"])+10
# cd34ly6DE_gene <- cd34ly6DE_gene[!cd34ly6DE_gene$logP >= 70,]
Up_nums <- nrow(cd34ly6DE_gene[cd34ly6DE_gene$Regulate == "Up",])
Down_nums <- nrow(cd34ly6DE_gene[cd34ly6DE_gene$Regulate == "Down",])
Stable_nums <- nrow(cd34ly6DE_gene[cd34ly6DE_gene$Regulate == "Stable",])
```


```{r}
p <- ggplot(data = cd34ly6DE_gene, 
            aes(x = avg_log2FC, 
                y = logP,
                colour =Regulate)) +
  geom_point(shape=19, size=1.5,alpha=0.7,
             ) +
  scale_color_manual(values=c("Down"="#4389CA", 
                              "Stable" = "grey",
                              "Up" = "#C73434"))+
  geom_vline(xintercept=c(-0.5,0.5),lty=4,col="black",lwd=0.8) +
  geom_hline(yintercept = -log10(0.05),lty=4,col="black",lwd=0.8) +
  theme_linedraw()+
  theme(panel.grid = element_blank(),
        text = element_text(size = 12,colour = "black"),
        axis.text = element_text(size = 15,colour = "black"),
        axis.title  = element_text(size = 15,colour = "black"),
        legend.text = element_text(size = 15,colour = "black"),
        legend.title = element_text(size = 15,colour = "black"),
        panel.border = element_rect(linewidth = 1,colour = "black"),
        aspect.ratio = 1
        )+
  labs(y = "-log10(pval)"
       # subtitle = paste("Total genes: Up =", Up_nums , "Down =", Down_nums, "Stable =", Stable_nums)
)+
  scale_x_continuous(breaks = c(-10, -5,  0,  5, 10))
  # annotate("text", x = -1.4, y = max(cd34ly6DE_gene$logP) + 3, label = "x= -0.5", size = 5, colour = "black") +
  # annotate("text", x = 1.4, y = max(cd34ly6DE_gene$logP) + 3, label = "x = 0.5", size = 5, colour = "black")
# p
```


```{r}
for_label <- cd34ly6DE_gene %>% 
  dplyr::filter(gene %in% ves & Regulate != "Down")
p1 <- p +
      geom_point(data = for_label,size = 1.5, shape = 1, color = "black") +   # stroke = 0.5,
      ggrepel::geom_label_repel(
        data = for_label,
        aes(label = gene),
        label.size = NA,
        fill = NA,
        color="black",
        # box.padding = 0.3, # 增加框和点之间的距离
        # point.padding = 1, # 增加点与标签之间的填充距离
        max.overlaps = 10,   # 增加允许的重叠数量
        nudge_y = 1.5, # 可以用来在 y 方向稍微移动标签
        nudge_x = 0.8 # 可以用来在 x 方向稍微移动标签
        
      )+
      theme(plot.title = element_text(hjust = 0.5,size = 18))+
      labs(title = "Volcano")
pdf("../02results/05Volcano/02update_20250617/04ves_volcano.pdf",height = 4,width = 5)
p1
dev.off()
```


```{r}
for_label <- cd34ly6DE_gene %>%
  dplyr::filter(gene %in% genes & Regulate != "Down") %>%
  mutate(category = case_when(
    gene %in% neo  ~ "Neuro",
    gene %in% blo  ~ "Blood",
    gene %in% bile ~ "Bile",
  ))

my_colors <- c(
  "Neuro"  = "#F08800",  
  "Blood"  = "#0FB20A",  
  "Bile"   = "#BC70D8",  
  "Vessel" = "#54CCB6",   
  "Down"="#4389CA", 
  "Stable" = "grey",
  "Up" = "#C73434"
)


p1 <- p +
  geom_point(data = for_label,aes(color = category),size = 1.5, shape = 1) +   # stroke = 0.5,
  ggrepel::geom_label_repel(
    data = for_label,
    aes(label = gene,color = category),
    label.size = NA,
    fill = NA,
    max.overlaps = 40,
    size = 3,
    show.legend = FALSE
  ) +
  scale_color_manual(values = my_colors) +
  # theme_minimal(base_size = 13) +
  theme(plot.title = element_text(hjust = 0.5, size = 16)) +
  labs(title = "Volcano Plot")

pdf("../02results/all_gene_volcano.pdf", height = 4, width = 5)
print(p1)
dev.off()

```
